# Supplementary material for: Non-Peptide Opioids Differ in Effects on Mu-Opioid (MOP) and Serotonin 1A (5-HT1A) Receptors Heterodimerization and Cellular Effectors (Ca2+, ERK1/2 and p38) Activation
Source: Molecules. 2022 Apr 6;27(7):2350. doi: 10.3390/molecules27072350 (PMC9000251; doi:10.3390/molecules27072350)
Supplement: Supplementary file 1 [file molecules-27-02350-s001.zip]

Archive with 1 entries (1 files):
- molecules-1608654-supplementary.pdf
